# Supplementary material for: X-ray Ptychographic Imaging and Spectroscopic Studies of Plasma-Treated Plastic Films
Source: Polymers (Basel). 2022 Jun 21;14(13):2528. doi: 10.3390/polym14132528 (PMC9269290; doi:10.3390/polym14132528)
Supplement: Supplementary file 1 [file polymers-14-02528-s001.zip]

Archive with 1 entries (1 files):
- polymers-1757769-supplementary.pdf
